# Supplementary material for: FTO Inhibits Epithelial Ovarian Cancer Progression by Destabilising SNAI1 mRNA through IGF2BP2
Source: Cancers (Basel). 2022 Oct 25;14(21):5218. doi: 10.3390/cancers14215218 (PMC9658695; doi:10.3390/cancers14215218)
Supplement: Supplementary file 1 [file cancers-14-05218-s001.zip]

Archive with 4 entries (4 files):
- supplementary file S1.pdf
- Table S1 Primer sequences.pdf
- Table S2 transfection sequences.pdf
- Table S3 The information of patient samples.xlsx
