# Supplementary material for: FTO Inhibits Epithelial Ovarian Cancer Progression by Destabilising SNAI1 mRNA through IGF2BP2
Source: Cancers (Basel). 2022 Oct 25;14(21):5218. doi: 10.3390/cancers14215218 (PMC9658695; doi:10.3390/cancers14215218)
Supplement: Supplementary file 1 [file cancers-14-05218-s001.zip › Table S3 The information of patient samples.xlsx]

## Sheet: Sheet1
Information of deep frozen specimens							Information of deep frozen specimens
	Pathological type	FIGO stage	Used for PCR	Used for western blot				Pathological type	Primary disease	Used for PCR	Used for western blot
1	High-grade serous carcinoma	IIC	√	√			1	Normal ovary	Multiple myoma of uterus		√
2	High-grade serous carcinoma	IIIC	√	√			2	Normal ovary	Multiple myoma of uterus
3	High-grade serous carcinoma	IIIC		√			3	Normal ovary	CIN III	√	√
4	High-grade serous carcinoma	IIIC		√			4	Normal ovary	Multiple myoma of uterus	√
5	High-grade serous carcinoma	IIC		√			5	Normal ovary	Endometrial atypical hyperplasia	√
6	High-grade serous carcinoma	IIC	√	√			6	Normal ovary	Endometrial atypical hyperplasia
7	Serous poorly differentiated carcinoma of ovary	IIB		√			7	Normal ovary	Adenomyosis		√
8	High-grade serous carcinoma	IIC		√			8	Normal ovary	Uterine adenomyoma		√
9	High-grade serous carcinoma	IV	√	√			9	Normal ovary	Adenomyosis	√
10	High-grade serous carcinoma	IV	√	√			10	Normal ovary	Adenomyosis		√
11	Poorly differentiated serous papillary carcinoma of ovary	IIIC	√	√			11	Normal ovary	Multiple myoma of uterus		√
12	High-grade serous carcinoma	IV		√			12	Normal ovary	Endometrial atypical hyperplasia	√	√
13	Highly differentiated endometrioid adenocarcinoma of ovary	IA		√			13	Normal ovary	Endometrial atypical hyperplasia	√
14	High-grade serous carcinoma	IC2		√			14	Normal ovary	Adenomyosis	√	√
15	High-grade serous papillary adenocarcinoma	IIA		√			15	Normal ovary	Uterine adenomyoma		√
16	High-grade serous carcinoma	IIIC	√	√			16	Normal ovary	Uterine adenomyoma	√	√
17	High-grade serous carcinoma	IIIC	√				17	Normal ovary	Uterine adenomyoma	√
18	High-grade serous carcinoma	IIIC		√			18	Normal ovary	Uterine adenomyoma		√
19	Clear cell carcinoma of ovary	IC	√	√			19	Normal ovary	Adenomyosis	√	√
20	Highly differentiated mucinous adenocarcinoma of ovary	IC	√	√			20	Normal ovary	Adenomyosis	√
21	High-grade serous carcinoma	IIC		√			21	Normal ovary	CIN III		√
22	High-grade serous carcinoma	IIC		√			22	Normal ovary	CIN III
23	Clear cell carcinoma of ovary	IIIC	√	√			23	Normal ovary	CIN III	√	√
24	High-grade serous carcinoma	IIC					24	Normal ovary	CIN III
25	High-grade serous carcinoma	IIIC	√				25	Normal ovary	Uterine adenomyoma	√
26	High-grade serous carcinoma	IIIC	√	√			26	Normal ovary	Adenomyosis	√	√
27	High-grade serous carcinoma	IIIC		√			27	Normal ovary	CIN III		√
28	High-grade serous carcinoma	IIB	√	√			28	Normal ovary	Multiple myoma of uterus	√
29	High-grade serous carcinoma	II	√	√			29	Normal ovary	Endometrial atypical hyperplasia	√
30	High-grade serous carcinoma	IIIC	√	√			30	Normal ovary	CIN III	√	√
31	High-grade serous carcinoma	IIIC	√	√			31	Normal ovary	Adenomyosis	√	√
32	High-grade serous carcinoma	IC	√	√			32	Normal ovary	Uterine adenomyoma	√
33	Clear cell carcinoma of ovary	IIIC	√	√			33	Normal ovary	Multiple myoma of uterus	√	√
34	High-grade serous carcinoma	IIB	√	√			34	Normal ovary	Uterine adenomyoma	√
35	High-grade serous carcinoma	IIIB		√			35	Normal ovary	Uterine adenomyoma		√
36	High-grade serous carcinoma	IIIC		√			36	Normal ovary	CIN III		√
37	Clear cell carcinoma of ovary	IV		√			37	Normal ovary	Uterine adenomyoma		√
38	High-grade serous carcinoma	IIIC		√			38	Normal ovary	Adenomyosis
39	High-grade serous carcinoma	IIIC	√	√			39	Normal ovary	Adenomyosis	√
40	Poorly differentiated carcinoma of ovary	IV	√	√			40	Normal ovary	CIN III		√
41	Low-grade serous carcinoma	IV	√	√			41	Normal ovary	CIN III	√	√
42	Low-grade serous carcinoma	IIIC	√	√			42	Normal ovary	CIN III	√
43	High-grade serous carcinoma	IIIC		√			43	Normal ovary	CIN III
44	Endometrioid adenocarcinoma of ovary	IA	√	√			44	Normal ovary	Uterine adenomyoma	√	√
45	High-grade serous carcinoma	IIIC	√	√			45	Normal ovary	Adenomyosis	√	√
46	High-grade serous carcinoma	IIIC	√	√			46	Normal ovary	CIN III	√	√
47	High-grade serous carcinoma	IIB		√			47	Normal ovary	Multiple myoma of uterus
48	High-grade serous carcinoma	IIIC		√			48	Normal ovary	Endometrial atypical hyperplasia
49	High-grade serous carcinoma	IC		√			49	Normal ovary	CIN III		√
50	Clear cell carcinoma of ovary	IC		√			50	Normal ovary	Adenomyosis		√
51	High-grade serous carcinoma	IIIC					51	Normal ovary	Uterine adenomyoma
52	High-grade serous carcinoma	IIIC	√				52	Normal ovary	Uterine adenomyoma	√
53	High-grade serous carcinoma	IIIC					53	Normal ovary	Adenomyosis
54	High-grade serous carcinoma	IIIC		√			54	Normal ovary	Adenomyosis		√
55	High-grade serous carcinoma	IIIC		√			55	Normal ovary	Endometrial atypical hyperplasia		√
56	High-grade serous carcinoma	IB		√			56	Normal ovary	Endometrial atypical hyperplasia		√
57	Clear cell carcinoma of ovary	IA	√	√			57	Normal ovary	Adenomyosis	√	√
58	High-grade serous carcinoma	IIIC		√			58	Normal ovary	Adenomyosis		√
59	High-grade serous carcinoma	IA		√			59	Normal ovary	Adenomyosis		√
60	High-grade serous carcinoma	IIIB	√				60	Normal ovary	Uterine adenomyoma	√

## Sheet: IHC
Sample information of paraffin-embedded sections
	Pathological type	Omentum metastasis	Lymphatic metastasis	FIGO stage	Age	FTO IHC Score
1	Serous	no	no	IIIc	50	2.8
2	Serous	yes	no	IIIc	55	1.8
3	Serous	yes	yes	IIIc	61	2.4
4	Serous	yes	no	IIIc	58	3.6
5	Serous	yes	no	IV	72	3.6
6	Serous	yes	no	IIb	67	5.6
7	Serous	yes	no	IIIc	69	2.4
8	Serous	yes	yes	IIIc	68	1.6
9	Serous	no	no	Ic	59	3.6
10	Serous	no	no	IIc	43	1.4
11	Serous	yes	yes	IIIc	64	2.8
12	Clear cell	no	no	Ia	45	2.4
13	Clear cell	no	no	IIIc	37	3
14	Poorly differentiated	yes	no	IIIb	64	0.8
15	Serous	no	no	IIb	48	3.8
16	Mucinous	no	no	IV	36	2.6
17	Serous	yes	yes	IIIc	53	1.2
18	Endometrioid	no	no	IIIc	37	3.2
19	Serous	yes	yes	IIIc	52	2.4
20	Endometrioid	no	no	IIb	50	4
21	Serous	yes	yes	IIIc	44	3.2
22	Serous	yes	no	IIIc	74	2.2
23	Serous	no	no	Ia	36	6
24	Serous	no	yes	IIIc	38	2.8
25	Serous	yes	no	IIIb	46	2.4
26	Serous	no	no	IIb	58	8.4
27	Serous	yes	no	IIIc	67	6
28	Serous	yes	no	IIIc	44	1.8
29	Serous	no	no	IIc	48	3
30	Serous	no	no	Ia	67	1.6
31	Serous	yes	no	IIIb	57	1.2
32	Serous	yes	no	IIIc	52	1.6
33	Serous	no	no	IIc	57	5
34	Serous	no	no	Ib	81	5.4
35	Serous	yes	no	IIIc	48	1.4
36	Serous	yes	no	IIIc	46	1.2
37	Serous	yes	yes	IV	44	0.2
38	Serous	no	no	Ia	30	4.4
39	Serous	no	no	IIb	53	4.8
40	Serous	yes	no	IIIc	58	1.8
41	Serous	no	no	IIb	49	3.8
42	Serous	no	yes	IIIc	60	1.6
43	Serous	no	yes	IIIc	62	2.4
44	Serous	no	no	IIc	43	5.2
45	Serous	no	yes	IIIc	67	1.8
46	Serous	no	no	IIIc	45	2.2
47	Serous	yes	no	IIIc	59	3.2
48	Serous	yes	no	IV	55	2
49	Serous	yes	no	IIIc	50	2.8
50	Serous	no	no	IIa	59	5.2
51	Serous	yes	yes	IV	39	1.4
52	Serous	yes	yes	IV	62	2.2
53	Serous	yes	yes	IIIc	51	5.4
54	Serous	yes	yes	IIIc	34	2.8
	Pathological type	Age	FTO IHC Score
1	Borderline serous cystic adenofibroma	29	10.6
2	Borderline serous papillary cystadenoma	53	10.8
3	Borderline serous papillary cystadenoma	29	11.4
4	Borderline clear cell cystadenoma	41	10.2
5	Borderline mucinous cystadenoma	21	9.6
	Pathological type	Age	FTO IHC Score
1	Serous cystadenoma	63	8
2	Serous cystadenoma	52	8.4
3	Follicular cyst of ovary	35	8.6
4	Mucinous cystadenoma	33	9
5	Mesangial cyst of ovary	53	10.6
	Pathological type	Age	FTO IHC Score
1	Normal ovary	62	11
2	Normal ovary	70	9
3	Normal ovary	55	8.4
4	Normal ovary	59	7.8
5	Normal ovary	63	9.6
